# Supplementary material for: Transposable Elements Continuously Remodel the Regulatory Landscape, Transcriptome, and Function of Decidual Stromal Cells
Source: Genome Biol Evol. 2022 Nov 24;14(12):evac164. doi: 10.1093/gbe/evac164 (PMC9732941; doi:10.1093/gbe/evac164)
Supplement: evac164_Supplementary_Data [file evac164_supplementary_data.zip]

Archive with 25 entries (22 files):
- ._.DS_Store
- ._ConTE_Synthesis.xlsx
- ._Figure 5 – Figure supplement 1.txt
- ._Figure 5 – Figure supplement 2.txt
- ._Figure 5 – Figure supplement 3.txt
- ._Supplementary figure 1.eps
- ._Supplementary figure 2.eps
- ._Supplementary figure 3.eps
- Clustering/
- Clustering/._Cell HC.pdf
- Clustering/._HC.pdf
- Clustering/._LucData.csv
- Clustering/._LucData.txt
- Clustering/._LucData2.csv
- Clustering/._LucData3.csv
- Clustering/._MDS Cell.pdf
- Clustering/._MDS.pdf
- Source data/
- Source data/._.DS_Store
- WebGestalt/
- WebGestalt/._.DS_Store
- WebGestalt/._eTE_PGR_CHICAGO.txt
- WebGestalt/._Figure 1 — source data 9.gmt
- WebGestalt/._Primate_eTE_PGR_CHICAGO.txt
- WebGestalt/._TE age classes.txt
